# Supplementary material for: LCD-Composer: an intuitive, composition-centric method enabling the identification and detailed functional mapping of low-complexity domains
Source: NAR Genom Bioinform. 2021 May 26;3(2):lqab048. doi: 10.1093/nargab/lqab048 (PMC8153834; doi:10.1093/nargab/lqab048)
Supplement: lqab048_Supplemental_Files [file lqab048_supplemental_files.zip]

Archive with 2 entries (2 files):
- Supplemental_Material_File_NARGAB_3rd_Resubmission.zip
- Supplementary Tables_NARGAB Final.zip
